# Supplementary material for: The impact of internet pornography addiction on brain function: a functional near-infrared spectroscopy study
Source: Front Hum Neurosci. 2025 Apr 16;19:1477914. doi: 10.3389/fnhum.2025.1477914 (PMC12040873; doi:10.3389/fnhum.2025.1477914)
Supplement: Supplementary file 1 [file Table_1.xlsx]

## Sheet: Sheet1
Channel	MIN			Anatomic partition	Percentage of Overlap（％）
CH01	63.9035	51.7425	42.6873	Pre-Motor and Supplementary Motor Cortex	0.70
CH02	54.6088	-10.2261	54.9877	Pre-Motor and Supplementary Motor Cortex	0.42
CH03	58.5716	32.7699	3.088	Inferior prefrontal gyrus	0.45
CH04	62.1708	16.1164	18.3069	pars triangularis Broca's area	0.48
CH05	47.3647	55.7237	0.58295	Frontopolar area	0.86
CH06	19.125	72.1241	-0.3044	Frontopolar area	0.96
CH07	32.3866	61.8895	18.376	Frontopolar area	1.00
CH08	-13.3812	73.2096	-0.96087	Frontopolar area	0.90
CH09	-43.0762	60.3124	-1.9123	Frontopolar area	0.92
CH10	-27.2013	65.5848	18.5809	Frontopolar area	1.00
CH11	-57.2527	37.3559	-1.4946	Inferior prefrontal gyrus	0.70
CH12	-61.1663	21.8135	15.3876	pars triangularis Broca's area	0.69
CH13	-42.3747	-2.4988	62.4256	Pre-Motor and Supplementary Motor Cortex	0.99
CH14	-31.2386	-2.9896	68.4269	Pre-Motor and Supplementary Motor Cortex	1.00
CH15	45.129	-27.1895	68.1237	Primary Somatosensory Cortex	0.65
CH16	33.7086	-26.8726	72.7646	Pre-Motor and Supplementary Motor Cortex	0.31
CH17	52.1503	42.1644	17.5168	Dorsolateral prefrontal cortex	0.86
CH18	54.5497	28.7415	31.8218	Dorsolateral prefrontal cortex	0.96
CH19	39.4867	47.6889	31.9276	Dorsolateral prefrontal cortex	0.69
CH20	2.1809	67.3802	17.9719	Frontopolar area	1.00
CH21	16.2383	59.5083	34.2334	Dorsolateral prefrontal cortex	0.62
CH22	-11.6016	61.3864	35.0302	Dorsolateral prefrontal cortex	0.56
CH23	-49.1708	47.3146	14.9499	Dorsolateral prefrontal cortex	0.77
CH24	-36.0582	51.0433	30.7029	Dorsolateral prefrontal cortex	0.5
CH25	-52.886	33.2191	30.4095	Dorsolateral prefrontal cortex	0.97
CH26	-62.1112	-5.4915	41.4528	Pre-Motor and Supplementary Motor Cortex	0.98
CH27	-54.0242	-4.1051	54.5483	Pre-Motor and Supplementary Motor Cortex	0.75
CH28	44.6781	-7.3796	64.0288	Pre-Motor and Supplementary Motor Cortex	0.90
CH29	32.841	-7.3124	68.6774	Pre-Motor and Supplementary Motor Cortex	1.00
CH30	-45.533	-24.9063	67.5365	Primary Somatosensory Cortex	0.79
CH31	-34.0435	-23.2698	73.4107	Pre-Motor and Supplementary Motor Cortex	0.50
CH32	-65.9767	-27.1259	46.0395	Primary Somatosensory Cortex	0.57
CH33	-55.5771	-24.463	58.2156	Primary Somatosensory Cortex	0.89
CH34	65.8176	-32.2573	46.9821	Primary Somatosensory Cortex	0.35
CH35	55.5363	-29.5108	57.0428	Primary Somatosensory Cortex	0.57
CH36	36.081	-89.6665	32.1876	V'	1.00
CH37	24.363	-102.135	15.6409	Visual Association Cortex (V)	0.61
CH38	15.9137	-107.378	2.8218	Visual Association Cortex (V)	0.99
CH39	-38.4724	-88.282	32.5238	V'	0.97
CH40	-26.6084	-101.37	15.0186	V'	0.54
CH41	-16.172	-107.343	0.90113	Visual Association Cortex (V)	0.99
CH42	21.5602	-26.57	77.1038	Pre-Motor and Supplementary Motor Cortex	0.37
CH43	-19.114	-3.3376	77.1757	Pre-Motor and Supplementary Motor Cortex	1.00
CH44	-20.762	-22.1303	78.0359	Pre-Motor and Supplementary Motor Cortex	0.59
CH45	21.4118	-5.241	76.6446	Pre-Motor and Supplementary Motor Cortex	1.00
CH46	14.6157	-96.9603	30.5458	V'	1.00
CH47	-14.5774	-96.955	30.5428	V'	0.99
CH48	-5.6268	-103.466	14.1052	Visual Association Cortex (V)	0.99

## Sheet: Sheet3
63.9035	51.7425	42.6873
54.6088	-10.2261	54.9877
58.5716	32.7699	3.088		65.55,
62.1708	16.1164	18.3069
47.3647	55.7237	0.58295
19.125	72.1241	-0.3044
32.3866	61.8895	18.376
-13.3812	73.2096	-0.96087
-43.0762	60.3124	-1.9123
-27.2013	65.5848	18.5809
-57.2527	37.3559	-1.4946
-61.1663	21.8135	15.3876
-42.3747	-2.4988	62.4256
-31.2386	-2.9896	68.4269
45.129	-27.1895	68.1237
33.7086	-26.8726	72.7646
52.1503	42.1644	17.5168
54.5497	28.7415	31.8218
39.4867	47.6889	31.9276
2.1809	67.3802	17.9719
16.2383	59.5083	34.2334
-11.6016	61.3864	35.0302
-49.1708	47.3146	14.9499
-36.0582	51.0433	30.7029
-52.886	33.2191	30.4095
-62.1112	-5.4915	41.4528
-54.0242	-4.1051	54.5483
44.6781	-7.3796	64.0288
32.841	-7.3124	68.6774
-45.533	-24.9063	67.5365
-34.0435	-23.2698	73.4107
-65.9767	-27.1259	46.0395
-55.5771	-24.463	58.2156
65.8176	-32.2573	46.9821
55.5363	-29.5108	57.0428
36.081	-89.6665	32.1876
24.363	-102.135	15.6409
15.9137	-107.378	2.8218
-38.4724	-88.282	32.5238
-26.6084	-101.37	15.0186
-16.172	-107.343	0.90113
21.5602	-26.57	77.1038
-19.114	-3.3376	77.1757
-20.762	-22.1303	78.0359
21.4118	-5.241	76.6446
14.6157	-96.9603	30.5458
-14.5774	-96.955	30.5428
-5.6268	-103.466	14.1052
